# Supplementary material for: Description and Genome Characterization of Three Novel Fungal Strains Isolated from Mars 2020 Mission-Associated Spacecraft Assembly Facility Surfaces—Recommendations for Two New Genera and One Species
Source: J Fungi (Basel). 2022 Dec 23;9(1):31. doi: 10.3390/jof9010031 (PMC9864340; doi:10.3390/jof9010031)
Supplement: Supplementary file 1 [file jof-09-00031-s001.zip]

Archive with 6 entries (6 files):
- .DS_Store
- 10. Table S1 Maker genes.pdf
- 11. Table S2 Marker genes.pdf
- 12. Table S3 Marker genes.pdf
- 13. Table S4 biosynthetic gene clusters.pdf
- 14. Table S5 Proteomes.pdf
